# Supplementary material for: BAP31 Promotes Angiogenesis via Galectin-3 Upregulation in Neuroblastoma
Source: Int J Mol Sci. 2024 Mar 3;25(5):2946. doi: 10.3390/ijms25052946 (PMC10931962; doi:10.3390/ijms25052946)
Supplement: Supplementary file 1 [file ijms-25-02946-s001.zip]

Archive with 1 entries (1 files):
- ijms-2847600-supplementary.pdf
